# Supplementary material for: Image-based dataset of artifact surfaces fabricated by additive manufacturing with applications in machine learning
Source: Data Brief. 2022 Jan 21;41:107852. doi: 10.1016/j.dib.2022.107852 (PMC8801377; doi:10.1016/j.dib.2022.107852)
Supplement: Supplementary file 1 [file mmc1.zip]

Archive with 1 entries (1 files):
- Publication ready.rar
